# Supplementary material for: Testing the Simplified Molecular Dynamics Approach to Improve the Reproduction of ECD Spectra and Monitor Aggregation
Source: Int J Mol Sci. 2024 Jun 12;25(12):6453. doi: 10.3390/ijms25126453 (PMC11204327; doi:10.3390/ijms25126453)
Supplement: Supplementary file 1 [file ijms-25-06453-s001.zip]

Archive with 1 entries (1 files):
- ijms-3009673-supplementary.pdf
